# Supplementary material for: CRAFITY and AFP/PIVKA-II Kinetics Predict Prognosis in Hepatocellular Carcinoma on Immunotherapy
Source: Cancers (Basel). 2025 Sep 18;17(18):3058. doi: 10.3390/cancers17183058 (PMC12468996; doi:10.3390/cancers17183058)
Supplement: Supplementary file 1 [file cancers-17-03058-s001.zip]

Archive with 1 entries (1 files):
- cancers-3841302-supplementary.pdf
